# Supplementary material for: Deciphering Pathogenesis of Silica Nanoparticle-Induced Airway Remodeling and Fibrosis: Insights from a Human Patient Cohort and a Murine Model
Source: Nanomaterials (Basel). 2026 Jul 15;16(14):866. doi: 10.3390/nano16140866 (PMC13414849; doi:10.3390/nano16140866)
Supplement: Supplementary file 1 [file nanomaterials-16-00866-s001.zip]

Archive with 1 entries (1 files):
- nanomaterials-4413422-supplementary.pdf
